# Supplementary material for: Characterization of the Bacterial Communities in Cichorium intybus According to Cultivation and Storage Conditions
Source: Microorganisms. 2023 Jun 12;11(6):1560. doi: 10.3390/microorganisms11061560 (PMC10301894; doi:10.3390/microorganisms11061560)
Supplement: Supplementary file 1 [file microorganisms-11-01560-s001.zip]

Archive with 1 entries (1 files):
- microorganisms-2428626-supplementary.pdf
